# Supplementary material for: Characterization of Nasopharyngeal Microbiota Dysbiosis in Children with Mycoplasma pneumoniae Pneumonia
Source: Microorganisms. 2026 Jun 21;14(6):1374. doi: 10.3390/microorganisms14061374 (PMC13305937; doi:10.3390/microorganisms14061374)
Supplement: Supplementary file 1 [file microorganisms-14-01374-s001.zip]

Archive with 1 entries (1 files):
- microorganisms-4304778-supplementary.pdf
